# Supplementary material for: Mixed Matrix Membranes Based on Torlon® and ZIF-8 for High-Temperature, Size-Selective Gas Separations
Source: Membranes (Basel). 2021 Dec 15;11(12):982. doi: 10.3390/membranes11120982 (PMC8703552; doi:10.3390/membranes11120982)
Supplement: Supplementary file 1 [file membranes-11-00982-s001.zip]

Archive with 1 entries (1 files):
- membranes-1482792-supplementary.pdf
